# Supplementary material for: Impact of vitamin A supplementation on infant and childhood mortality
Source: BMC Public Health. 2011 Apr 13;11(Suppl 3):S20. doi: 10.1186/1471-2458-11-S3-S20 (PMC3231894; doi:10.1186/1471-2458-11-S3-S20)
Supplement: Additional File 1 — Characteristics of included studies [file 1471-2458-11-S3-S20-S1.xls]

## Sheet: Sheet1
Additional File 1: Characteristics of included studies
Study ID	Country	Subjects	Intervention	Follow up	Grade
Agarwal 1995[54]	India	Children < 6 years	100 000 IU if 6-72 mo and 50 000 IU if 1- 6 mo every 4 months for 1year	Mortality during 12 months of follow up	Moderate
Barreto 1994[28]	Brazil	Children 6-48 mo	200 000 IU every 4 months for 1 year	Mortality during 12 months of follow up	Moderate
Benn 2008[37]	Guinea-	Neonates	50 000 IU on first day of life vs. placebo	Mortality during one year of life	High
	Bissau		BCG vaccine to both the groups
Chowdhury 2002 [34]	India	Children <10 years	200 000 IU if > 1 year and 100 000 IU if < 6-11 months and 50 000 IU if < 6 months, one dose vs. control (no placebo)	Mortality during 15 months of follow up	Low
Daulari 1992[24]	Nepal	Children 1-59 mo	200 000 IU if > 1 year and 100 000 IU if < 6-11 months and 50 000 IU if < 6 months, one dose vs. control (no placebo)	Mortality during 5 months of follow up	Moderate
Herrera 1992 [25]	Sudan	Children 9-72 mo	200 000 IU every 6 months for 18 months vs. placebo	Mortality during 18 months of follow up	Low
Humphrey 1996[31]	Indonesia	Neonates	50 000 IU on first day of life vs. placebo	Mortality during one year of life	Moderate
Klemm 2008[38]	Bangladesh	Neonates	50 000 IU on first day of life vs. placebo	Mortality in 24 weeks of follow up	High
Mahalanabis 1997[40]	Bangladesh	6-17 weeks	3oral doses of 50 000 IU every month with vaccination	Mortality during 6 months of follow up	Moderate
Malaba 2005[36]	Zimbabwe	Neonates	50 000 IU on first day of life vs. control group – placebo	Mortality during one year of life	High
			to infant
			placebo to mother
Newton 2008[39]	Ghana	Infants	25 000 IU with scheduled vaccine at 6, 10 and 14 weeks	Mortality in 18 months of follow up	Moderate
Rahmathullah 1990[21]	India	Children 6-60 mo	8333 IU every week for 1 year vs. placebo	Mortality during 12 months of follow up	High
Rahmathullah 2003[35]	India	Neonates	24000 IU on day 1 and 2 of life vs. placebo	Mortality in 24 weeks of follow up	High
Sommer 1986[20]	Indonesia	Children 0-71 mo	200 000 IU every 6 months for 1 year vs. control (no placebo)	Mortality during 11-13 months of follow up	Moderate
Stansfield 1993[27]	Haiti	Children 6-83 mo	200 000 IU every 4 months for 1 year	Mortality during 12 months of follow up	Moderate
VAST 1993[26]	Ghana	Children 6-90 mo	200 000 IU if > 1 year and 100 000 IU if < 1 year, every 4 months for 2 year vs. placebo	Mortality during 26 months of follow up	High
Venkatrao[32]	India	Children 6 mo	200 000 IU every 4 months for 1 year	Mortality during 12 months of follow up	Moderate
Vijyagharvan 1990[22]	India	Children 12-60 mo	200 000 IU every 6 months vs. placebo	Mortality during 24 months of follow up	Moderate
West 1991[23]	Nepal	Children 6-72 mo	200 000 IU if > 1 year and 100 000 IU if < 1 year, every 4 months for 1 year vs. placebo	Mortality during 12 months of follow up	High
West 1995[30]	Nepal	Children < 6 mo	100 000 IU if 1-6 months and 50 000 IU if < 1 month, one dose vs. placebo	Mortality during 4 months of follow up	Moderate
WHO 1998[33]	Peru, India, Ghana	Children < 9 months of age	25 000 IU at age 6-8, 10-12 and 14-16 weeks vs. placebo	Mortality during 9 months of follow up	High
